# Supplementary material for: Selection bias in clinical stroke trials depending on ability to consent
Source: BMC Neurol. 2017 Dec 4;17:206. doi: 10.1186/s12883-017-0989-9 (PMC5716230; doi:10.1186/s12883-017-0989-9)
Supplement: Additional file 1: — Full dataset supporting the manuscript. (CSV 60 kb) [file 12883_2017_989_MOESM1_ESM.csv]

Einwilligung	Geschlecht	V0_Randomisierung	V0_Bewusstsein_Aufnahme	V0_Thrombolyse	V0_mRS	V0_NIHSS_Bz	V0_NIHSS_Fragen_Bz	V0_NIHSS_Aufforderg_Bz	V0_NIHSS_Blickbewegung	V0_NIHSS_Gesichtsfeld	V0_NIHSS_Facialisparese	V0_NIHSS_Motorik_Arm_li	V0_NIHSS_Motorik_Arm_re	V0_NIHSS_Motorik_Bein_li	V0_NIHSS_Motorik_Bein_re	V0_NIHSS_Ext_ataxie	V0_NIHSS_Sensibilitaet	V0_NIHSS_Sprache	V0_NIHSS_Dysarthrie	V0_NIHSS_AusloeschgNichtbeachtg	V0_NIHSS_Summe	V7_mRS	V7_BI	V8_TOAST	V8_praemRS	V8_Versorgungssituation	V8_Beatmung	V8_Dysphagie	V8_BG_frische_Laesion	V8_BG_MCA_li	V8_BG_MCA_re	V8_BG_Hirnstamm	V8_BG_sonstige	V8_Entlassung	V1_Infektion	V2_Infektion	V3_Infektion	V4_Infektion	V5_Infektion	V6_Infektion	V7_Infektion	V1_Fieber	V2_Fieber	V3_Fieber	V4_Fieber	V5_Fieber	V6_Fieber	V7_Fieber	V1_Verwirrtheit
1	1	2	1	0	4	0	0	0	1	0	2	4	0	2	0	0	1	0	2	2	14	5	0	1	0	1	0	1	1	0	1	0	0	2	0	0	0	0	0	1	1	1	1	0	0	0	0	1	0
2	2	2	1	1	4	0	2	1	1	0	2	1	0	2	0	0	1	0	2	1	13	4	20	2	4	3	0	1	1	0	1	0	0	4	0	0	0					0	0	0					9
2	2	2	2	0	5	1	2	2	1	1	2	0	4	1	3	0	1	2	1	0	21	5	10	2	3	3	0	1	1	1	0	0	0	3	0	0	0	0	0			1	1	1	1	0			9
2	2	1	2	0	3	0	2	1	0	2	2	0	4	0	0	0	2	3	0	0	16	5	0	1	3	3	0	0	1	1	0	0	0	4	0	0	1	1				0	1	0	0				0
2	2	1	1	1	4	0	2	1	0	0	2	1	4	0	1	0	0	2	1	1	15	5	25	2	0	1	0	1	1	1	0	0	0	2	0	0	0	0	0	0	0	1	1	0	0	0	0	0	0
1	2	2	1	0	5	0	0	0	2	0	1	4	0	3	0	0	2	0	1	2	15	5	10	2	2	1	0	1	1	0	1	0	0	3	0	1	1	1	0	0	0	1	0	0	0	0	0	0	0
1	1	1	1	1	5	0	0	0	1	0	2	3	0	4	0	0	1	0	1	2	14	5	10	2	0	1	0	1	1	0	1	0	0	2	0	0	0	1	1	1	1	0	1	1	1	1	1	1	0
2	2	2	1	1	4	0	2	1	1	0	1	0	1	0	1	0	1	2	0	0	10	2	100	1	0	1	0	0	1	1	0	0	1	2	0	0	0	0	0	0	0	0	1	0	0	0	0	0	0
1	2	2	2	1	5	1	1	0	0	0	2	0	4	0	1	2	0	2	1	0	14	4		1	0	1	0	0	1	1	0	0	1	6	0	0	0	0	0	0	0	0	0	0	0	0	9	0	0
1	2	2	1	1	5	1	0	0	2	2	2	4	0	3	0	0	1	0	1	2	18	5	0	2	0	1	0	1	1	0	1	0	1	5	0	0	0					1	1	1					0
2	2	1	1	0	5	0	2	0	0	2	2	0	0	0	0	0	2	3	1	2	14	3	80	1	3	2	0	0	0	0	0	0	0	1	0							0							0
1	1	2	2	0	5	1	0	0	1	2	3	4	0	4	1	0	2	0	1	1	20	5	10	2	0	1	0	1	1	0	1	0	1	2	1	1	1	1	1	1	1	1	1	1	1	0	0	0	0
1	1	2	2	1	5	1	0	0	0	1	1	1	2	2	2	0	1	1	1	0	13	2	70	1	0	1	0	1	1	1	0	0	1	2	0	0	0	0	0	0		0	0	0	0	0	0		0
1	1	2	1	1	5	0	0	0	2	0	2	4	0	4	0	0	2	0	1	0	15	4	20	2	0	1	0	1	1	0	1	0	1	2	0	1	1	1	1	1	1	1	0	1	1	1	0	0	0
2	2	1	1	0	5	0	1	1	2	2	2	3	0	3	0	0	2	0	1	1	18	6	0	2	0	1	0	9	1	0	1	0	1	5	0	9						0	9						0
2	2	1	1	1	5	0	2	1	0	0	2	0	1	0	1	0	0	3	2	0	12	5	40	2	3	3	0	1	1	1	0	0	0	2	0	0	0	0	0		0	0	0	0	0	0		0	0
1	2	2	1	0	5	1	1	0	2	0	2	3	0	3	0	0	1	1	1	1	16	5	10	2	0	1	0	0	1	0	1	0	0	2	1	1	1	1	1	1	1	1	0	0	0	0	0	0	0
1	1	2	1	1	5	0	0	0	0	0	2	0	4	0	4	0	0	0	1	0	11	4	35	1	0	1	0	1	1	0	0	1	0	2	0	0	0	0	0	0	0	1	1	0	0	0	0	0	0
1	1	1	1	1	4	0	0	0	0	0	2	0	4	0	3	0	0	0	2	0	11	4	40	1	0	1	0	1	1	0	0	1	0	2	0	0	0	0	0	0	0	0	0	0	0	0	0	0	0
1	1	1	1	1	5	1	0	0	0	0	2	1	0	1	0	0	2	0	1	2	10	5	15	1	0	1	0	1	1	0	1	0	0	2	0	0	0	0	0	0	0	0	0	0	0	0	1	0	0
2	1	1	1	1	5	2	2	1	0	1	3	2	4	3	3	0	2	3	2	0	28	5	0	2	0	1	0	1	1	1	0	0	1	2	0	0					0	1	0					0	9
2	2	2	2	0	5	1	1	0	1	2	2	4	0	4	0	0	2	1	2	2	22	5	10	2	0	1	0	1	1	0	1	0	0	2	0	0	0	0	0	0	0	1	1	0	1	1	0	1	0
1	2	2	1	1	4	0	0	0	1	2	1	3	0	2	0	0	2	0	1	2	14	3	40	1	3	3	0	0	1	0	1	0	0	2	1	1	1	1	1	1		1	0	0	1	0	0		0
2	1	1	1	0	4	0	2	2	1	0	0	0	0	2	2	0	0	2	1	0	12	4	10	1	3	2	0	9	1	1	0	0	0	2	0	0	0	0	0			0	0	0	0	0			0
2	2	1	2	0	5	0	1	0	1	2	2	4	0	1	0	0	1	0	2	1	15	5	15	2	3	3	0	1	1	0	1	0	0	2	0	0	0	0	0	0	0	0	0	1	0	0	0	0	0
2	1	1	2	0	4	1	2	2		0	1	0	3	0	3	0	1	2	0	0	15	4	10	5	0	1	0	1	1	1	0	0	0	2	1	1	1	1	1	1	1	1	1	1	1	1	0	0	0
1	1	1	1	1	4	1	0	0	0	0	3	2	0	1	0	0	0	1	2	1	11	2	95	4	0	1	0	1	1	0	1	0	0	2	0	0	0	0	0	0	0	0	0	0	0	0	0	0	0
2	2	1	2	0	5	2	2	1	1	1	2	0	3	0	4	0	2	3	2	0	23	5	20	2	0	1	0	1	1	1	0	0	0	2	0	1	1	1	1	1		1	1	1	1	1	0		0
2	2	2	1	1	5	0	2	0	1	0	2	3	0	2	0	0	1	0	2	0	13	5	0	2	3	3	1	1	1	0	1	0	0	4	0	0	0	0	0	0	0	0	1	0	0	0	0	0	0
2	1	1	1	0	5	1	2	2	0	0	2	0	3	0	3	0	2	3	1	0	19	4	0	1	1	1	1	1	1	1	0	0	0	2	0	0	0	0	0	0	1	1	0	0	0	0	0	1	0
1	2	1	1	1	4	0	0	0	1	0	1	4	0	4	0	0	2	0	1	1	14	3	55	4	0	1	0	1	1	0	1	0	0	2	0	0	0	0	0	0	0	1	0	0	0	0	0	0	0
1	2	1	1	1	4	0	0	0	0	0	0	0	4	0	1	0	0	3	2	0	10	3	75	3	0	1	0	1	1	1	0	0	0	2	0	0	0	0	0	0	0	0	0	0	0	0	0	0	0
1	2	1	1	0	5	0	0	0	0	0	2	4	0	2	1	0	1	0	1	0	11	5	15	2	2	2	0	1	1	0	1	0	0	3	0	0	0	0	0	0	0	1	1	0	0	0	0	0	0
1	2	2	1	0	4	0	0	0	2	2	1	2	0	2	0	0	1	0	1	2	13	3	55	1	2	1	0	0	1	0	1	0	0	2	0	0	0	1	1	1	0	1	1	1	1	1	0	1	0
2	1	2	1	1	4	0	2	1	0	0	1	0	1	2	3	0	0	2	0	0	12	5	5	1	0	1	0	1	1	1	0	0	0	2	0	0	0	0	0	0	0	0	0	0	0	0	0	0	0
1	1	1	1	0	5	0	0	0	0	0	2	0	4	1	3	0	0	0	2	0	12	4	25	5	0	1	0	1	1	1	0	0	0	1	0	1	1	1	1	1	1	0	0	0	0	9	9	9	0
2	1	2	1	1	5	0	1	1	0	0	2	0	3	0	2	0	1	2	1	1	14	4	35	5	1	1	0	1	1	1	0	0	0	2	0	1	1	1	1	1	1	1	1	1	1	1	1	1	0
1	1	2	1	1	5	0	0	0	1	1	2	3	0	3	0	0	0	0	1	2	13	5	0	5	0	1	0	1	1	0	1	0	0	2	0	0	0	0	0	0	0	1	1	1	0	0	9	9	0
1	2	1	1	1	5	0	0	0	1	1	2	3	0	3	0	0	1	0	2	2	15	5	0	2	3	2	0	1	1	0	1	0	0	2	0	0	0	0	0	0	0	0	0	0	0	0	0	0	0
1	1	2	2	0	5	0	1	0	1	0	2	3	0	3	0	0	1	0	1	1	13	5	20	5	0	1	0	1	1	0	1	0	0	2	0	1	1	1	1	1	1	1	1	1	1	1	1	1	0
1	1	2	1	0	4	0	0	0	1	0	2	0	3	0	3	0	1	0	2	0	12	4	35	1	0	1	0	1	1	0	0	1	0	2	0	0	0	0	0	0	0	0	9	0	1	0	0	0	0
2	2	2	2	0	5	2	2	2	2	0	2	0	3	0	3	0	2	3	0	0	21	5	0	2	3	2	0	9	1	1	0	0	0	2	0	0	1	1	1	1		0	1	1	1	0	0		9
2	2	1	2	0	5	1	1	1	2	0	0	1	0	1	0	0	2	0	1	2	12	5	0	1	0	1	0	1	1	0	1	0	1	2	0	1	1	1	1	1		1	1	1	1	1	0		1
1	1	2	2	0	5	1	2	1	0	0	1	0	3	0	2	0	0	3	0	0	13	5	0	1	0	3	0	1	1	1	0	0	0	4	0	0	0	0	0	0	0	0	0	0	0	0	0	0	0
1	1	1	1	1	4	0	0	0	2	0	2	2	0	2	0	0	1	0	1	2	12	4	50	2	0	1	0	0	1	0	1	0	0	2	0	0	0	0	0	0	0	0	1	0	0	0	0	0	0
1	1	1	1	1	5	0	0	0	0	0	2	4	1	3	1	0	2	0	1	0	14	5	15	1	3	1	0	1	1	0	1	0	0	2	0	0	0	0	0	0	0	0	0	0	0	0	0	0	0
1	1	2	1	1	4	1	2	1	2	0	2	4	0	4	0	0	2	0	1	2	21	5	0	5	3	1	1	1	1	0	1	0	0	3	0	1	1	1	1	1	1	1	1	1	1	1	0	1	0
2	2	1	3	0	5	3	2	2	2	0	1	2	0	2	0	0	0	0	1	0	15	5	0	1	4	2	1	9	1	0	1	0	1	6	1	1						1	0						9
1	2	2	1	0	5	1	0	1	2	2	2	3	0	3	0	0	1	0	1	2	18	5	10	1	0	1	0	1	1	0	1	0	1	2	1	1	1	1	1	1	1	1	1	1	1	1	1	1	0
1	1	1	1	0	5	0	0	0	2	0	0	4	0	4	0	2	1	0	0	0	13	4	45	5	1	1	0	1	1	0	0	0	1	2	0	0	0	0	0	0	9	0	0	0	0	0	0	0	0
2	2	1	1	1	5	0	2	2	2	0	2	0	4	0	4	0	0	2	0	0	18	5	20		3	2	0	0	0	0	0	0	0	3	0	0	0	0	1	1	1	1	0	0	9	1	1	0	0
1	2	2	1	1	4	0	0	0	0	1	2	4	0	2	0	0	0	0	1	1	11	4	45	2	0	1	0	1	1	0	1	0	0	2	0	0	0	0	0	0	0	0	0	0	0	0	0	0	0
1	2	1	1	1	5	1	0	0	0	0	2	3	0	3	0	0	1	0	1	1	12		35	1	0	1	0	0	1	0	1	0	0	2	0	1	1	1	0	0	0	1	1	1	1	1	1	0	0
2	1	1	2	1	5	1	2	0	1	2	2	3	0	2	2	2	1	2	2	0	22	5	0	2	0	1	1	9	1	0	1	0	0	2	0	1	1	1	1	1	1	0	1	1	1	1	1	1	1
1	1	9	1	1	4	0	0	0	0	0	2	3	0	2	0	0	1	0	1	1	10
1	2	1	1	1	5	0	0	0	0	0	2	0	4	0	4	0	0	0	2	0	12	4	35	1	0	1	0	0	1	1	0	0	0	2	0	0	0	0	0	0	0	1	1	0	0	0	0	0	0
2	1	2	1	0	5	0	2	0	0	0	1	0	3	0	1	0	0	1	2	0	10	5	0	2	3	2	0	1	1	0	1	0	0	1	0	0	0	0	0	0	0	1	1	0	0	0	0	0	0
1	2	1	1	1	5	0	2	2	0	0	2	0	1	0	1	0	0	2	1	0	11	5	40	1	3	1	0	0	1	1	0	0	0	2	0	0	0	0	0	0	0	0	1	1	1	1	0	0	0
1	2	1	1	1	4	0	0	0	1	0	2	4	0	3	0	0	1	0	1	2	14	4	50	2	0	1	0	0	1	0	1	0	0	2	0	1	1	1	1	1	1	1	1	0	0	0	9	0	0
2	1	2	2	0	5	1	2	1	1	0	2	0	4	0	3	0	1	2	1	0	18	5	0	2	2	1	1	1	1	1	0	0	0	5	0	0	1	1	1	1	1	0	0	0	0	0	1	0	0
1	2	2	1	0	5	0	0	0	1	0	2	3	0	3	0	0	1	0	1	1	12	5	20	1	0	1	0	1	1	0	1	0	0	2	0	1	1	1	1	1	1	1	1	1	1	1	1	1	0
2	1	2	2	0	5	1	0	0	0	0	3	4	0	3	0	0	2	0	1	0	14	4	5	4	0	1	0	0	1	0	1	0	0	2	1	1	1	1	1	0	1	1	1	0	0	0	0	0	0
2	1	1	2	1	4	1	1	1	0	0	2	0	2	0	2	0	1	2	0	2	14	5	10	1	4	3	0	0	1	1	0	0	0	2	0	0	0	1	1	1	1	0	0	0	0	0	0	0	0
2	1	2	1	0	5	1	2	2	1	0	2	1	3	1	3	0	1	3	1	1	22	4	35	1	0	1	0	1	1	1	0	0	0	2	0	1	1	1	1	1	0	0	1	0	0	0	0	0	0
1	1	2	1	0	4	1	0	0	1	0	1										3
2	2	1	1	1	5	0	0	0	1	1	2	4	0	3	0	0	1	0	1	0	13	5	30	2	0	1	0	1	1	0	1	0	0	2	0	1	1	1	1			1	1	0	0	0			0
1	2	1	1	1	4	0	2	0	0	0	2	0	3	0	0	0	2	3	2	0	14	3	80	1	0	1	0	1	1	1	0	0	0	2	0	0	0	0	0	0	0	0	0	0	0	0	0	0	0
1	2	2	1	1	5	0	0	0	0	0	2	4	0	3	0	0	2	0	1	1	13	4	35	2	0	1	0	1	1	0	1	0	0	2	0	0	0	0	0	0	0	0	0	0	0	0	0	0	0
2	2	1	1	0	5	0	2	1	2	0	1	0	3	0	1	1	1	1	1	1	15	5	0	2	3	3	0	1	1	1	0	0	0	4	0	1	1	1	1	1	1	1	0	1	1	1	1	1	0
1	2	1	1	1	4	0	0	0	0	0	2	2	0	2	0	0	2	0	1	2	11	4	45	2	2	1	0	1	1	0	1	0	0	3	0	0	0	1	1	1	1	1	0	1	0	0	0	0	0
1	2	2	1	1	4	1	0	0	2	0	1	3	0	3	0	0	1	0	1	2	14	3	95	1	0	1	0	1	1	0	1	0	0	2	0	0	0	0	0	0	0	0	1	1	0	0	0	0	0
1	1	1	1	1	4	0	0	0	0	0	2	0	4	0	4	0	1	0	1	0	12	3	65	3	0	1	0	1	1	1	0	0	0	2	0	0	0	0	0	0	0	0	0	0	0	0	0	0	0
2	2	1	1	1	5	0	0	0	0	0	2	0	3	0	3	0	1	1	1	0	11	3	85	2	0	1	0	1	1	1	0	0	0	2	0	0	0	0	0	0	0	1	1	1	1	0	0	9	0
1	1	2	1	0	5	0	0	0	1	0	1	3	0	3	0	0	1	0	1	1	11	5	25	5	1	1	1	0	1	0	1	0	0	2	0	0	0	0	0	0	0	0	0	1	1	1	1	1	0
1	1	2	1	0	4	0	0	0	0	0	2	3	0	4	0	1	0	0	0	0	10	4	40	3	1	1	0	1	1	0	1	0	0	2	0	0	0	0	0	0	0	0	0	0	0	9	0	0	0
1	1	1	2	1	4	1	0	0	1	0	2	4	0	4	0	1	2	0	1	0	16	5	5	1	3	2	0	1	1	0	1	0	0	2	0	0	0	0	0	0	0	0	0	0	9	0	0	0	0
1	1	2	1	0	5	1	2	1	1	2	1	0	4	0	4	0	2	3	0	0	21	5	0	1	2	2	1	1	1	1	0	0	0	5	1	1	1	1	1	1	1	0	1	1	1	1	0	0	0
1	1	2	1	1	5	0	1	0	2	1	1	4	0	4	0	1	1	0	1	0	16	4	40	2	0	1	1	9	1	0	1	0	0	3	0	0						1	1						0
1	1	1	1	1	5	0	0	0	1	1	2	4	0	4	0	0	1	1	1	0	15	5	0	2	0	1	1	1	1	0	1	0	0	2	1	1	1	1	1	1	1	1	0	0	0	1	1	1	0
1	2	1	1	0	5	0	0	0	1	1	2	2	0	2	0	0	1	0	1	0	10			2	1	1	1	9	1	0	1	0	0	5	0	0	0					1	1	0					0
1	1	2	1	1	5	0	0	0	1	0	3	3	0	3	0	0	2	0	1	2	15	5	0	2	0	1	1	1	1	0	1	0	0	5	0	1	1	1	1	1	1	1	1	1	1	1	1	1	0
1	1	2	1	1	5	0	0	1	1	0	2	0	2	0	2	0	0	0	1	1	10	3	65	1	1	1	0	0	1	1	0	0	0	2	0	0	0	0	0	0	0	0	0	0	0	0	0	9	0
1	1	1	2	1	4	0	0	0	0	0	2	3	0	3	0	0	1	0	1	1	11	4	20	5	0	1	0	1	1	0	1	0	0	2	0	0	0	0	0	0	0	0	0	0	0	0	0	0	0
2	2	1	2	1	5	2	2	2	1	0	2	0	4	3	3	0	0	3	0	1	23	5	5	2	0	1	0	1	1	1	0	0	0	2	0	1	1	1	1	1	1	1	1	0	0	9	0	0	0
1	2	2	1	0	5	1	0	0	1	0	2	0	2		1	2	1	2	0	0	12	4	15	5	0	1	0	1	0	1	0	0	0	2	0	0	0	0	0	0	0	1	0	0	0	0	0	0	0
1	1	1	1	1	4	0	0	0	1	0	1	2	0	3	0	0	2	0	1	2	12	4	30	5	0	1	0	1	9	0	1	0	0	2	0	0	0	0	0	0	0	0	0	0	0	0	0	0	0
1	2	1	1	0	5	0	0	0	1	0	2	4	0	3	0	0	0	0	2	1	13	5	0	2	0	1	0	1	9	0	1	0	0	2	1	1	1	1	1	1	1	1	0	0	0	0	0	0	0
2	2	2	2	0	5	1	2	2	1	0	2	0	4	0	4	0	2	3	2	0	23	5	0	2	0	1	1	1	9	1	0	0	0	2	0	0	0	0	0	1	1	0	0	0	0	0	1	1	0
2	1	2	2	1	5	1	2	2	1	0	2	0	3	0	3	0	1	3	2	0	20	5	0	1	0	1	0	1	9	1	0	0	0	2	1	1	1	1	1	1	1	1	1	1	1	0	0	0	0
2	2	2	1	1	5	0	1	0	1	2	2	0	4	0	3	0	0	2	2	0	17	9		9	0	1	9	1	9	1	0	0	0	2	0							1							0
1	2	1	1	1	5	0	2	0	0	1	2	0	4	0	1	0	0	3	2	0	15	4	20	2	2	1	0	1	9	1	0	0	0	3	0	1	1	1	1	1	1	1	1	1	1	0	0	0	0
1	2	1	1	0	5	0	0	0	0	0	2	3	0	3	0	0	1	0	2	2	13	5	0	2	2	1	0	1	9	0	1	0	0	2	0	1	1	1	1	1	1	0	0	0	0	1	1	1	0
1	2	2	1	0	5	1	0	0	1	1	2	3	0	3	2	0	2	0	1	2	18	5	5	2	0	1	0	1	9	0	1	0	0	2	0	1	1	1	1	1	1	1	1	1	0	0	0	0	0
1	2	1	1	1	5	0	0	0	0	0	2	4	0	4	0	0	1	0	1	1	13	4	10	2	0	1	0	1	9	0	1	0	0	2	0	0	0	0	0	1	1	0	0	0	1	1	1	0	0
1	2	1	1	1	5	0	0	0	1	1	2	1	0	2	0	0	2	0	1	1	11	4	55	2	2	1	0	1	9	0	1	0	0	2	0	0	0	0	0	0	9	0	1	0	0	0	0	0	0
1	2	2	1	0	5	0	0	0	0	2	1	2	0	2	0	0	1	0	1	1	10	5	0	2	0	1	0	1	9	0	1	0	0	2	0	0	0	0	0	0	0	0	0	0	0	0	0	0	0
1	1	1	1	1	5	0	0	0	1	0	2	3	0	2	0	0	0	0	1	1	10	1	100	2	0	1	0	1	9	0	1	0	0	1	0	0	0	0	0	0	0	0	0	0	0	0	0	0	0
1	2	2	1	0	5	0	0	0	1	0	1	4	0	3	0	0	0	0	1	0	10	4	30	5	0	1	0	1	1	0	0	1	0	2	0	0	0	0	0	0	0	0	0	0	0	0	0	0	0
2	1	1	1	1	5	0	2	0	1	1	2	3	0	3	0	0	0	0	2	0	14	5	0	1	0	1	0	1	9	0	1	0	0	2	0	0	0	0	0	1	1	0	0	0	0	0	1	1	0
1	2	2	1	1	5	0	0	0	0	0	2	0	3	0	3	0	0	1	1	0	10	5	10	5	0	1	0	1	9	1	0	0	0	2	0	0	0	0	0	0	0	1	1	0	0	0	0	0	0
1	2	1	2	0	5	1	2	2	1	0	1	2	1	3	2	0	1	2	1	0	19	5	5	5	2	2	0	1	9	0	1	0	0	3	1	1	1	1	1	1	1	0	0	0	0	0	0	0	0
1	1	2	1	1	5	0	0	0	0	0	2	0	4	0	4	0	1	0	1	0	12	5	10	5	1	1	0	1	9	1	0	0	0	2	0	0	0	0	0	0	0	0	0	0	0	0	0	0	0
1	1	1	1	0	5	0	0	0	0	0	1	0	3	0	3	0	1	1	1	0	10	4	45	1	0	1	0	1	9	0	1	0	0	2	0	0	0	0	0	0	0	0	0	0	0	0	0	0	0
1	1	1	1	1	4	0	0	0	2	2	2	3	0	3	0	0	2	0	1	2	17	4	35	2	0	1	0	1	9	0	1	0	0	2	0	0	0	0	0	0	9	0	0	0	0	0	0	0	0
1	1	2	1	0	4	0	0	0	0	0	1	0	4	0	3	0	1	0	1	0	10	4	35	2	0	1	0	0	9	1	0	0	0	2	0	0	0	0	0	0	0	0	0	0	0	0	0	0	0
2	1	1	2	1	5	1	1	0	2	2	1	4	0	4	0	0	2	0	1	2	20	6	0	5	3	3	0	1	9	0	1	0	0	5	1							1							0
1	1	1	1	1	4	0	1	0	1	0	2	1	0	2	0	0	0	0	1	2	10	2	90	1	0	1	1	1	9	0	1	0	0	1	0	0	0	0	0	0	0	1	1	0	1	0	0	0	0
2	1	2	2	1	5	2	2	2	0	2	2	2	4	2	4	0	1	3	2	0	28	5	0	1	0	1	0	1	1	1	0	0	0	2	0	0	0	1	1	1	1	0	0	0	1	0	0	0
1	1	2	1	1	4	0	2	0	0	0	2	0	1	2	2	0	0	2	2	0	13	4	0	2	2	2	0	1	1	1	0	0	0	2	0	0	0	0	0	0	0	1	0	0	0	0	0	0	0
1	1	1	1	0	4	0	0	0	1	0	2	0	1	0	2	0	2	0	1	2	11	4	30	1	0	1	1	1	1	0	1	0	0	2	0	1	0	0	0	0	0	0	1	0	0	0	0	0	0
1	1	1	1	1	4	0	0	0	0	0	1	4	0	3	0	0	1	0	1	1	11	4	20	2	0	1	0	1	1	0	1	0	0	2	0	0	0	0	0	0	0	0	0	0	0	0	0	0	0
1	2	2	1	0	5	0	0	0	0	0	2	0	3	0	3	0	0	0	2	0	10	5	0	1	0	1	0	1	1	0	1	1	0	5	1	1	1	1	0	0	0	0	1	1	1	0	0	0	1
1	2	2	1	1	4	0	0	0	1	0	2	4	0	3	0	0	1	0	1	1	13	5	5	9	0	1	0	1	1	0	1	0	0	2	0	0	0	0	0	0	0	0	0	0	0	0	0	0	0
1	1	1	1	1	4	0	0	0	1	2	2	0	2	0	2	0	0	1	1	1	12	2	100	5	0	1	0	1	0	0	0	0	0	1	1	1	1	1	1	1	1	1	1	0	0	0	0	0	0
2	2	2	2	1	5	1	0	0	0	2	1	2	0	2	1	0	1	0	2	2	14	4	15	2	1	1	0	1	1	0	1	0	1	2	0	0	0	0	1	1	1	0	0	1	1	0	0	0	0
1	2	1	1	0	5	0	0	0	0	2	2	3	0	3	0	0	1	0	2	2	15	5	0	5	0	1	0	1	1	0	1	0	0	5	0	1	1	1	0	1	1	0	0	0	1	0	1	1	0
1	1	2	1	1	4	0	0	0	1	2	1	1	0	2	0	2	1	0	0	2	12	4	20	2	0	1	0	1	1	0	1	0	0	2	0	0	0	0	0	0	0	0	1	1	0	0	0	0	0
1	2	2	1	0	5	0	0	0	2	2	2	3	0	3	0	0	2	0	1	2	17	4	10	2	1	2	0	1	1	0	1	0	0	2	0	0	0	0	0	0	0	1	0	0	0	1	1	1	0
2	2	1	2	1	5	0	2	1	0	2	2	0	4	0	4	0	1	2	2	0	20	5	0	2	0	1	0	1	1	1	0	0	0	2	0	1	1	1	1	1	1	1	1	1	0	0	0	0	1
2	1	2	1	0	5	0	2	2	0	2	1	0	4	0	3	0	1	2	2	0	19	5	5	2	1	1	0	1	1	1	0	0	0	2	0	0	0	0	0	0	0	1	0	0	0	0	0	0	0
1	2	1	1	0	4	0	0	0	1	2	2	2	0	2	0	0	1	0	2	2	14	5	0	5	0	1	0	1	1	0	1	0	0	2	0	0	0	0	0	0	0	0	0	0	0	0	0	0	0
1	1	1	1	1	4	0	0	0	1	0	2	2	0	1	0	0	1	0	1	2	10	1	100	5	0	1	0	1	1	0	1	0	0	1	0	0	0	0	0	0	0	0	0	0	0	0	0	0	0
2	1	2	1	1	5	0	2	2	0	2	1	0	1	0	1	0	1	3	2	0	15	5	0	2	0	1	1	1	1	1	0	0	0	2	0	1	1	1	1	1	0	1	0	1	0	0	1	0	0
2	1	2	1	1	5	0	2	1	0	0	1	0	1	0	1	0	0	2	2	0	10	5	0	2	0	1	0	1	1	1	0	0	0	2	0	0	0	0	0	0	0	0	0	0	0	0	0	0	0
2	1	1	1	1	5	0	2	2	0	0	2	0	4	0	3	0	2	3	2	0	20	5	0	5	0	1	0	1	1	1	0	0	0	2	0	0	0	0	1	0	0	0	0	1	1	1	0	0	0
1	2	1	1	0	5	0	0	0	1	2	2	4	0	4	0	0	2	0	1	2	18	5	10	1	2	1	0	1	1	0	1	0	0	2	0	0	0	0	0	0	0	0	0	0	0	0	0	0	0
1	2	2	1	1	5	0	2	0	0	0	1	0	2	0	2	0	1	2	2	0	12	4	25	2	3	2	0	1	1	1	0	0	0	2	0	1	1	1	1	1	1	1	1	0	1	0	0	0	0
1	1	2	1	0	5	0	2	0	0	0	2	0	3	0	3	0	1	3	2	0	16	4	40	4	0	1	0	1	1	1	0	0	0	2	0	0	0	0	0	0	0	0	0	0	0	0	0	0	0
2	2	1	1	0	5	0	2	2	1	2	2	0	4	2	4	0	2	3	2	0	26	5	0	2	3	2	0	1	1	1	0	0	0	2	0	0	1	1	1	1	1	0	1	1	1	1	1	0	0
1	1	2	1	0	4	0	0	0	0	0	1	4	0	2	0	0	0	0	1	2	10	4	60	1	0	1	0	1	1	0	1	0	0	1	0	0	0	0	0	0	0	0	0	0	0	0	0	0	0
1	1	1	1	0	4	0	0	0	0	1	2	4	0	2	0	0	1	0	1	2	13	5	0	1	1	1	0	1	1	0	1	0	0	2	0	0	1	1	1	1	1	1	1	1	0	1	0	0	0
2	2	1	1	1	4	0	1	0	0	0	2	0	2	0	1	0	1	2	2	0	11	4	5	2	2	1	0	9	1	1	0	0	0	2	0	0	0	0	0	0	0	0	1	0	0	0	0	0	0
2	2	2	1	0	5	1	0	0	0	2	2	4	0	3	0	0	1	1	2	2	18	5	0	5	0	1	0	1	1	0	1	0	0	2	0	0	0	0	0	0	0	0	0	1	0	0	0	1	0
1	2	2	1	0	5	0	0	0	1	2	2	4	0	2	0	0	0	0	1	2	14	5	20	1	1	1	0	1	1	0	1	0	0	2	1	1	1	1	1	1	1	1	0	0	0	1	1	0	0
2	2	2	1	0	5	0	2	2	1	0	2	0	4	0	3	0	0	3	2	0	19	5	5	2	0	1	0	1	9	1	0	0	0	2	0	0	0	0	0	0	0	1	0	0	0	0	0	0	9
1	2	1	2	0	5	1	1	1	2	2	2	4	0	3	0	0	2	0	1	0	19	5	10	2	2	2	0	1	9	0	1	0	0	2	0	0	0	0	0	0	0	0	0	0	0	0	0	0	0
1	1	1	1	0	4	0	2	0	1	2	2	1	0	1	0	0	1	0	1	2	13	3	50	2	0	1	0	1	9	0	1	0	0	2	1	1	1	1	1	1	1	0	0	0	0	0	0	0	0
1	2	1	1	0	4	0	0	0	1	2	2	3	0	4	0	0	2	0	1	2	17	4	5	2	0	1	0	1	9	0	1	0	0	2	1	1	1	1	1	1	1	0	0	1	0	0	0	0	0
1	1	2	1	0	5	0	0	0	1	2	2	3	0	2	0	0	0	0	1	1	12	5	30	2	0	1	0	1	9	0	1	0	0	2	0	0	0	0	0	0	0	0	0	0	0	0	0	0	0
1	1	1	1	0	5	0	1	0	2	2	3	4	0	2	1	1	2	0	2	2	22	5	15	5	1	1	0	1	9	0	1	0	0	2	0	0	0	0	0	0	0	1	0	0	0	0	0	0	0
1	2	2	1	1	5	0	0	0	2	2	2	4	0	3	0	0	2	0	1	0	16	5	10	2	0	1	0	1	9	0	1	0	0	2	0	0	0	0	0	0	0	0	0	0	0	0	0	0	0
1	2	2	1	0	5	0	0	0	2	2	2	4	0	4	0	0	2	0	1	0	17	5		2	9	1	0	0	9	0	1	0	0	2	0	0	1	1	1	1	1	1	1	1	1	1	1	1	0
2	2	1	1	0	5	0	2	1	0		1	1	4	1	2		1	2	2		17	5		2	0	3	0	9	9	1	0	0	0	2	0	0	0	0	0	0	0	0	0	0	0	0	0	0	0
2	2	2	1	1	5	1	2	0	0	2	1	2	0	3	2	0	0	1	1	2	17	5	10	5	9	2	1	1	9	0	1	0	0	5	0	1	1	1	1	1	1	0	1	1	1	1	1	1	0
1	2	2	1	1	5	0	0	0	1	1	2	3	0	3	0	0	0	0	0	2	12	5	60	2	0	1	0	0	9	0	1	0	0	2	0	0	0	0	0	1	1	0	0	0	1	1	1	1	0
1	2	1	1	0	4	0	0	0	1	1	2	1	0	1	0	0	2	0	1	2	11	5	25	5	0	1	9	0	9	0	1	0	0	2	0	0	0	0	0	0	0	1	1	1	1	0	0	0	0
1	2	2	1	1	5	1	1	0	2	0	0	4	0	3	0	0	2	0	2	0	15	5	5	2	0	1	0	1	1	0	1	0	0	2	0	0	0	0	0	0	0	0	1	0	1	0	0	0	0
2	2	2	1	0	5	0	2	2	1	2	2	0	4	0	4	0	2	3	2	0	24	5	0	2	0	1	0	1	9	1	0	0	0	2	0	0	0	0	0	0	0	0	0	0	0	0	0	0	0
1	1	2	1	0	5	0	0	0	0	0	1	3	0	3	0	0	1	0	1	1	10	5	40	1	0	1	0	1	1	0	1	0	0	2	0	0	0	0	0	0	0	0	0	0	0	0	0	0	0
1	2	1	1	0	4	0	2	0	1	0	1	3	0	2	0	0	0	0	1	0	10	5	25	2	0	1	0	1	1	0	1	0	0	2	0	0	0	0	0	0	0	0	1	0	0	0	0	0	0
2	2	1	2	0	4	1	2	0	0		2	4	0	1	0	0	2	0	1		13	5	20	2	1	3	0	1	1	0	1	0	0	3	0	0	0	0	0			0	0	0	0	0			0
2	2	1	1	1	5	1	2	2	1		0	1	0	3	3		0	0	2	0	15	5	30	5	3	3	9	1	0	0	0	0	0	2	0	0	0	0	0	0	0	0	0	0	0	0	0	0	0
1	2	2	1	0	4	0	0	0	0	0	1	3	0	1	3	0	1	0	1	0	10	4	35	3	0	1	0	0	1	1	0	0	0	2	0	0	0	0	0	0	0	0	0	0	0	0	0	0	0
2	2	1	1	0	5	0	2	2	2	2	2	0	4	0	3	0	0	2	2	0	21	5	0	1	0	1	0	0	1	1	0	0	0	2	0	0	0	0	0	0	0	0	1	1	1	0	1	0	0
2	1	2	1	0	5	0	2	2	0	0	2	0	4	0	4	0	2	3	2	1	22	5	0	2	0	1	0	0	1	1	0	0	0	3	0	0	0	0	0	0	0	1	0	0	0	0	0	0	0
1	2	1	1	0	4	0	0	0	1	2	2	4	0	2	0	0	1	0	1	0	13	4	10	2	0	1	0	1	1	0	1	0	0	2	0	0	0	0	0	0	0	9	9	9	9	9	9	9	0
1	1	2	1	0	4	0	0	0	0	0	2	0	2	0	4	0	1	0	2	0	11	4	20	3	0	1	0	1	1	1	0	0	0	2	0	0	0	0	0	0	0	0	0	0	0	0	0	0	0
2	2	2	1	0	4	0	2	2	1		1	0	4	0	3		2	3	2		20	5	10	1	0	1	0	1	1	1	0	0	0	2	0	0	0	0	0	0	0	1	1	0	0	0	0	0	0
2	1	2	3	1	5	2	2	2	2	0	2	4	0	3	0	0	2	2	2	0	23	6	0	2	0	1	0	1	1	1	1	0	0	5	0	0						0	1						0
1	1	2	1	1	4	0	0	0	0	0	2	3	0	2	0	0	1	0	2	0	10	4	45	3	0	1	0	1	1	0	1	0	0	2	0	0	0	0	0	0	0	0	0	0	1	0	0	0	0
2	2	2	3	0	5	3	2	2	1	0	0	0	4	1	3	0	2	3	2	0	23	6	0	1	1	2	0	1	1	1	0	0	0	5	0	1	1					0	1	1					0
2	1	1	1	1	4	0	2	2	1	0	0	0	4	0	3	0	0	3	2	0	17	4	0	2	0	1	0	1	1	1	0	0	0	2	0	0	0	0	0	0	0	1	1	1	1	0	0	0	0
1	1	1	1	0	4	0	0	0	0	0	2	3	0	3	0	0	0	0	2	0	10	4	40	5	0	1	0	1	1	0	0	1	0	2	0	0	0	0	0	0	0	0	0	0	0	0	0	0	0
1	1	1	1	1	2	0	2	1	0	2	2	3	0	2	0	0	2	0	2	0	16	4	55	2	1	2	0	1	1	0	1	0	0	2	0	0	0	0	0	0	0	0	0	0	0	0	0	0	0
2	1	1	1	0	5	0	0	1	0	0	2	0	4	0	4	0	1	2	1	1	16	5	0	1	0	1	0	1	1	1	0	0	0	2	0	0	0	0	0	0	0	0	1	1	1	0	0	0	0
2	2	2	1	1	4	0	2	0		0	2	4	0	3	0	0		0	2	1	14	4	0	2	1	3	0	1	1	0	1	0	0	2	0	0	0	1	1	1	1	0	0	1	0	0	0	0	0
1	2	2	1	1	5	0		2	1		1	0	2	3	3			3	2		17	2		2	1	1	0	1	1	1	1	0	0	2	0	0	0	0	0	0	0	0	1	1	1	1	0	0	0
2	1	1	1	0	3	0	2	1	0		0	4	0	3	2		0	0	1		13	4	5	2	1	3	0	9	1	0	1	0	0	2	0	0	0	0	0	0	0	9	9	9	9	9	0	0	0
2	2	2	1	1	4	0	2	2	2		1	0	4	3	3			3	2		22	4	25	2	1	2	0	1	1	1	0	0	0	2	0	0	0	0	0	0	0	1	1	0	0	0	0	0	0
1	1	1	1	1	5	0	0	0	1	2	2	4	0	3	0	0	2	0	2	0	16	5	5	1	0	1	1	1	1	0	1	0	0	5	1	1	1	1	1	1	1	0	0	0	0	0	1	1	0
2	2	1	1	0	4	0	2	1			0	0	4	3	3			3	2		18	4	0	5	1	2	0	1	1	1	0	0	0	2	0	0	0	0	0	0	0	0	0	0	0	0	0	0	0
2	1	2	1	0	5	1	2	1	0		2	4	0	4	0			1	1	1	17	5	0	5	0	1	0	1	1	0	1	0	1	2	0	0	0	0	0	0	0	1	1	1	0	1	1	1	0
2	2	2	2	0	5	1	2	2	2		1	0	4	3	3			3	2	0	23	6	0	9	1	2	0	1	1	1	0	0	0	5	0	1	0					0	1	0					0
2	2	2	1	0	4	0	2	2	0	3	1	0	0	1	1	0	0	3	2	0	15	4	20	2	3	2	0	1	1	1	0	0	0	2	0	0	0	0	0	0	0	1	0	0	0	0	0	0	0
1	2	1	2	1	4	1	2	2	1		1	2	4	2	4			3	2		24	6		5	2	2	0	1	1	1	0	0	0	5	1	1						1	1						9
1	1	1	1	0	4	0	2	1	0	0	1	0	1	0	1	0	1	2	1	0	10	4	20	2	0	1	0	1	1	1	0	0	0	2	0	0	0	0	0	0	0	0	0	0	0	0	0	0	0
1	2	1	1	0	5	1	2	1	1		2	0	3	2	3			2	2		19	5	0	2	2	1	0	1	1	1	0	0	0	2	0	1	1	1	1	1	1	0	1	0	0	0	0	1	0
1	2	2	1	0	4	0	0	1	2	2	1	4	0	4	0	0	2	0	1	2	19	5	35	2	3	3	0	1	1	1	1	0	0	2	0	0	0	0	0	0	0	9	9	9	9	0	0	0	0
2	2	1	1	1	5	0	2	0	2		2	3	0	3	2	0		0	2		16	5	0	5	3	3	0	1	1	0	1	0	0	2	1	1	0	0	0	0	0	1	0	0	0	0	0	0	0
2	1	1	1	1	5	0	2	2	1		1	0	4	0	4	0		3	2		19		90	1	3	1	0	0	1	1	0	0	0	2	0	0	0	0	0	0	0	0	0	0	0	0	0	0	0
1	2	2	1	0	5	1	0	1	1	1	2	4	0	4	0	0	1	0	1	2	18	4	20	5	0	1	0	0	1	0	1	0	0	2	0	0	0	0	0	0	0	1	0	0	0	0	0	0	0
2	2	2	1	0	4	0	2	2	0		1	0	0	0	1	0		2	2		10	3	20	2	0	2	0	1	1	1	0	0	0	2	0	0	0	0	0	0	0	0	0	0	0	0	0	0	0
2	1	1	1	0	4	0	0	0	1	0	1	2	2	3	3	1	0	0	1	0	14	5	15	2	4	2	0	0	9	9	9	0	0	2	1	1	1	1	0	1	1	1	0	1	1	0	0	0	0
1	1	2	2	1	4	0	0	0	0	0	2	1	0	2	1	0	1	0	1	2	10	3	60	2	1	1	0	0	1	0	1	0	0	3	0	0	0	0	0	0	0	1	0	1	0	0	0	0	0
2	2	2	2	0	5	1	2	2	1	0	2	0	3	0	2	0	1	2	0	1	17	5	0	2	3	2	0	1	1	1	0	0	0	2	1	1	0	0	0	0	0	1	1	1	1	0	0	0	0
1	2	1	2	1	4	0	0	0	0	1	2	1	0	2	0	0	2	0	1	2	11	5	0	2	1	3	0	1	1	0	1	0	0	2	0	0	1	1	1	1	1	0	1	1	0	0	0	1	0
2	2	2	1	0	5	1	0	0	2	0	2	4	0	3	0	0	1	0	1	2	16	5	0	1	0	1	0	1	1	0	1	0	0	3	0	0	0	0	0	1	0	1	1	1	1	1	1	0	0
2	1	1	1	1	5	0	2	2	0	0	2	2	0	2	0	0	1	3	2	2	18	5	5	2	0	1	0	1	1	0	1	0	0	3	1	1	1	0	0	0	0	1	1	1	0	1	0	0	9
2	1	1	2	1	5	3	2	2	2	3	3	3	2	3	2	0	2	3	0	2	32	6	0	1	3	3	0	1	1	0	1	0	0	5	0	1	1	1	1		1	1	1	1	1	1		1	0
2	2	1	1	0	5	0	2	1	0	0	2	4	0	2	1	0	1	0	1	0	14	5	5	2	3	3	9	0	1	0	1	0	0	4	0	0	0	0	0	0	0	1	0	0	0	0	0	0	0
1	2	2	1	1	5	1	2	1	2	0	1	0	4	0	3	0	0	2	1	2	19	4	25	2	3	2	0	1	1	1	0	0	0	2	0	0	0	0	0	0	1	0	0	0	0	0	0	0	0
2	2	2	2	0	5	1	2	2	2	0	2	0	3	0	4	0	1	3	0	2	22	5	0	2	1	1	0	1	1	1	0	0	0	2	0	0	0	0	0	1	0	1	0	0	0	0	1	0	0
2	2	2	1	1	4	0	2	2	1	0	1	0	2	0	3	0	1	3	2	2	19	4	25	1	0	1	0	1	1	1	0	0	1	2	0	1	1	1	1	0	0	1	1	0	0	0	0	0	0
2	2	1	2	0	5	2	2	2	2	0	2	0	3	0	2	0	1	3	0	1	20	5	0	1	3	3	0	1	1	1	0	0	0	2	0	1	1	0	1	0	0	0	0	1	0	1	0	0	0
1	2	2	2	1	5	0	2	2	0	0	1	0	4	0	2	0	1	3	0	0	15	5	0	1	0	1	0	1	1	1	0	0	0	2	0	0	1	1	1	1	0	1	0	1	1	1	1	0	0
2	2	2	2	1	5	1	2	2	2	1	2	1	4	1	3	0	1	2		1	23	4	5	2	3	2	1	1	1	1	0	0	0	2	0	1	1	1	1	1	1	1	1	0	0	1	0	0	0
9	2	1	1	0	5	0	0	0	1	0	2	4	0	4	0	0	0	0	1	1	13	4	20	1	0	1	0	0	1	0	1	0	0	2	0	1	1	0	0	0	0	0	0	0	0	0	0	0	0
2	1	1	1	0	4	0	2	1	2	2	1	0	1	0	0	0	0	2	0	0	11	3	80	5	0	1	0	0	1	1	0	0	0	1	0	0	0	0	0	0	0	0	0	0	0	0	0	0	0
2	2	2	2	0	5	1	0	0	2	2	1	3	0	2	0	0	1	1	1	0	14	4	50	5	0	1	0	0	0	0	0	0	0	1	1	0	1	0	1	1	1	1	0	1	0	1	0	0	0
2	2	1	2	0	5	2	2	2	2	2	2	0	4	0	4	0	1	3	0	0	24	6	0	5	1	1	0	9	9	1	0	0	0	5	0	1	1					0	1	1					0
2	2	1	1	0	5	0	2	1	0	0	1	0	3	0	3	0	1	3	0	0	14	5	25	2	3	2	0	0	9	1	0	0	0	2	0	0	0	0	0	0	0	0	0	0	0	0	0	0	0
2	2	2	2	0	5	0	2	2	2	2	2	0	4	0	4	0	1	3	0	0	22	6	0	2	3	2	0	9	9	1	0	0	0	5	0	0	1					0	0	0					0
2	1	2	2	0	5	1	0	0	2	2	2	4	0	4	0	0	1	0	1	2	19	6	0	5	0	1	0	9	1	0	1	0	0	5	0	1	1	1				0	1	1	9				0
2	2	1	1	1	5	1	0	0	2	2	2	4	0	3	0	0	2	0	2	2	20	5	25	2	1	1	0	0	1	0	1	0	0	2	0	1	1	1	1			1	1	0	0	1			0
2	2	2	1	1	5	0	0	0	1	2	2	4	0	4	0	0	1	0	1	2	17	5	10	5	1	1	0	0	9	0	1	0	0	2	0	0						0	0						0
2	1	1	1	1	5	0	2	2	2	2	2	3	0	1	0	0	1	2	0	0	17	4		1	1	1	0	0	1	1	0	0	0	2	0	0	0	0	0	0	0	0	1	0	0	0	0	0	0
2	1	2	1	0	5	0	0	0	2	2	2	4	0	4	0	0	1	0	2	2	19	5	0	2	0	1	0	0	1	0	1	0	0	3	0	0	0	0	0	0		1	0	0	0	0	0		0
2	1	1	1	1	5	0	2	2	0	2	2	0	2	0	2	0	2	2	0	0	16	5	0	2	0	1	0	1	1	1	0	0	0	5	1	1	1	1	1	1	1	1	1	1	1	1	1	1	0
2	1	1	1	0	3	0	2	2	0	0	2	0	0	0	0	0	1	3	0	0	10	2	75	2	0	1	0	0	0	0	0	0	0	1	0	0	0	0	0			0	0	0	0	0			0
2	2	2	1	1	5	0	2	2	0	0	2	0	1	0	2	0	0	3	0	0	12	3	55	2	2	1	0	0	1	1	0	0	0	1	0	0	0	0	0	0	0	0	0	0	0	0	0	0	0
2	2	1	1	0	5	0	2	1	1	2	2	0	2	0	1	0	1	2	0	0	14	3	45	2	3	2	0	0	1	1	0	0	0	1	0	0	0	0	0	0	0	0	0	0	0	0	0	0	0
2	2	2	2	0	5	1	1	0	2	2	2	4	0	4	0	0	2	0	1	2	21	4	35	2	2	2	0	0	1	0	1	0	0	3	0	0	0	0	0	0	0	1	1	0	1	0	0	0	0
2	2	2	1	1	5	0	2	2	0	2	1	0	4	0	4	0	0	3	0	0	18	5	10	2	2	2	0	0	1	1	0	0	0	2	0	0	0	0	0	0	0	1	0	0	0	0	0	0	0
2	2	1	1	1	4	1	2	2	0	2	0	0	0	0	0	0	1	3	0	0	11	4	15	2	1	1	0	0	1	1	0	0	0	2	0	0	0	0	1	0	0	0	1	0	1	1	1	0	0
1	1	2	1	0	4	0	0	0	0	0	2	0	4	0	2	0	0	0	2	0	10	4	40	2	0	1	0	0	1	1	0	0	0	1	0	0	0	0	0	0	0	1	1	0	0	0	0	0	0
2	1	2	1	0	5	0	2	2	2	2	2	0	4	0	4	0	2	3	2	0	25	6	0	5	0	1	0	9	1	1	0	0	0	5	0	1	1					0	0	9					0
2	1	2	1	0	5	0	0	0	2	1	2	4	0	2	0	0	2	0	2	2	17	4	15	2	0	1	0	1	1	0	1	0	0	1	1	1	1	9	1	0	0	1	1	0	1	1	1	0	0
2	2	1	1	0	5	0	0	0	2	2	2	4	0	4	0	0	0	0	0	2	16	4	10	2	1	1	0	0	1	0	1	0	0	4	1	0	0	0	0	0	0	1	0	0	0	0	0	0	0
2	2	1	1	0	5	0	0	0	2	2	2	4	0	4	0	0	1	0	1	2	18	5	0	2	1	1	0	0	1	0	1	0	0	2	0	0	0	0	0	0	0	0	0	0	0	0	0	0	0
2	2	2	1	1	5	0	2	1	0	2	1	0	1	0	1		0	2		0	10	2	45	2	0	1	1	1	1	1	0	0	0	2	0	0	0	0	0	0	0	1	1	1	0	0	0	0	0
2	1	1	2	1	5	1	2	2	1	2	2	0	4	1	4		2	3	0	1	25	5	0	2	1	1	0	1	1	1	0	0	0	3	0	0	0	0	0	0		0	1	0	0	0	0		0
2	2	2	3	1	5	1	2	2	1	2	2	0	4	1	4	0	2	3	0	1	25	5	5	5	0	1	1	1	1	1	0	0	0	2	0	1	1	0	0	0	0	1	1	0	0	1	0	0	0
2	1	1	1	1	5	0	2	1	1	2	2	0	4	0	4	0	2	2	2	1	23	2	100	1	0	1	1	0	1	1	0	0	0	2	0	0	0	0	0	0	0	1	0	0	0	1	0	0	1
2	2	2	1	1	4	0	0	0	2	0	2	4	0	4	0		2	0	1	2	17	4	25	5	0	1	1	1	1	0	1	0	0	2	0	0	0	0	0	0	0	0	1	1	1	1	0	0	0
1	2	2	1	1	5	0	0	0	1	1	1	4	0	0	0	0	1	0	1	2	11	3	30	5	0	1	0	0	1	1	1	1	0	2	0	0	0	1	1	1	1	0	0	0	0	0	0	0	0
1	1	2	1	1	4	0	0	0	1	0	1	4	0	3	0	0	2	0	0	2	13	4	25	1	0	1	0	1	1	0	1	0	0	2	0	0	0	0	0	0	0	0	0	0	0	0	0	0	0
2	1	2	1	1	5	1	1	0	2	0	2	4	0	3	0	0	2	0	1	0	16	5	0	2	1	1	0	1	1	0	1	0	0	2	1	1	0	1	1	1	1	1	1	9	9	9	9	9	1
2	1	1	2	1	5	0	0	0	1	0	2	4	0	3	0	0	0	0	1	0	11	4	60	5	0	1	0	1	1	0	1	0	0	2	0	0	0	0	0	1	1	1	1	1	0	0	0	0	0
1	1	1	1	1	5	0	2	2	1	0	2	0	4	0	3	0	2	2	0	0	18	1	100	5	0	1	1	0	1	1	0	0	0	1	1	1	1	1	0	0		1	1	1	0	0	0	0	0
[truncated: 81 more columns]
